# Supplementary material for: scRiskCell: A single‐cell framework for quantifying islet risk cells and their adaptive dynamics in type 2 diabetes
Source: Imeta. 2025 Jun 24;4(4):e70060. doi: 10.1002/imt2.70060 (PMC12371254; doi:10.1002/imt2.70060)
Supplement: Supplementary file 2 — Table S1. Summary of human islet data collection. Table S2. Donor characteristics of islet samples in public HPAP cohort. Table S3. Donor characteristics of islet samples in public cohort GSE221156. Table S4. Donor characteristics of islet samples in public cohort GSE195986. Table S5. Donor characteristics of islet samples in public cohort E‐MATB‐5061. Table S6. Donor characteristics of islet samples in public cohort GSE114297. Table S7. Characteristics of donors in non‐diabetic, pre‐diabetes, and type 2 diabetes groups. Table S8. Differentially expressed genes (DEGs) in type 2 diabetes (T2D) vs non‐diabetic (ND) groups for beta cells. Table S9. Epsilon specific genes. Table S10. Donor characteristics of islet samples in public cohort GSE200044. Table S11. Donor characteristics of islet samples in public cohort GSE81608. Table S12. Donor characteristics of islet samples in public cohort GSE153855. Table S13. Donor characteristics of islet samples in public cohort GSE101207. Table S14. Differentially expressed genes (DEGs) in risk vs non‐risk groups for beta cells. Table S15. Human transcription factor (TF) list. Table S16. Differentially expressed transcription factor (TF) genes. Table S17. Cell surface marker list. [file IMT2-4-e70060-s002.xlsx]

## Sheet: S1
Table S1. Summary of human islet data collection
Data accession	The number of ND donors	The number of preT2D donors	The number of T2D donors	Protocol
HPAP	12	7	12	10X Genomics
GSE221156	17	11	14	10X Genomics
GSE195986	5	2	4	Drop-seq
E-MATB-5061	5	1	4	Smart-seq2
GSE114297	10	2	0	10X Genomics
# All	49	23	34
Validation datasets
GSE200044	6	7	5	10X Genomics
GSE101207	4	0	3	Drop-seq
GSE153855	6	0	5	Smart-seq2
GSE81608	11	0	4	SMARTer
Abbreviations: ND: non-diabetic; preT2D: pre-type 2 diabetes; T2D: type 2 diabetes

## Sheet: S2
Table S2. Donor characteristics of islet samples in public HPAP cohort1
Donor	Diabetes status in original study	Age	Sex	BMI	HbA1c	C-Peptide	Ethnicity	Classification in our study2	Source
HPAP035	ND	35	Male	26.91	5.2	15.9	Caucasian	ND	Upenn
HPAP050	ND	21	Female	28.99	5.1	3.79	Hispanic	ND	Upenn
HPAP056	ND	33	Male	32.89	5.6	14.41	Caucasian	ND	Upenn
HPAP080	ND	22	Male	35.71	5.4	15.35	African American	ND	Upenn
HPAP082	ND	25	Male	23.96	5.6	2.7	Caucasian	ND	Upenn
HPAP093	ND	50	Male	34.98	4.9	18.4	Caucasian	ND	Upenn
HPAP095	ND	23	Female	34.32	4.9	4.13	African American	ND	Upenn
HPAP097	ND	54	Female	29.17	5.4	6.68	African American	ND	Upenn
HPAP099	ND	28	Female	24.7	5	6.62	Hispanic	ND	Upenn
HPAP101	ND	55	Female	38.01	5	11.08	Hispanic	ND	Upenn
HPAP114	ND	21	Female	25.66	5.3	11.45	Caucasian	ND	Upenn
HPAP119	ND	48	Female	29.45	4.8	2.76	Hispanic	ND	Upenn
HPAP063	ND	45	Female	38.41	6.3	7.27	Caucasian	preT2D	Upenn
HPAP074	ND	40	Female	36.88	6.3	4.25	Caucasian	preT2D	Upenn
HPAP075	ND	35	Male	27.52	6	11.97	Caucasian	preT2D	Upenn
HPAP077	ND	47	Male	32.78	5.7	5.77	Caucasian	preT2D	Upenn
HPAP103	ND	48	Female	36.44	6	8.79	Caucasian	preT2D	Upenn
HPAP117	ND	64	Male	32.39	5.7	12.5	African American	preT2D	Upenn
HPAP118	ND	51	Female	33.01	5.7	6.2	Caucasian	preT2D	Upenn
HPAP061	T2D	59	Female	38.27	5.9	1.14	African American	T2D	Upenn
HPAP081	T2D	45	Female	28.91	7.9	0.62	Caucasian	T2D	Upenn
HPAP088	T2D	37	Male	32.81	10.3	0.13	Caucasian	T2D	Upenn
HPAP100	T2D	41	Male	28.83	10.7	0.67	Caucasian	T2D	Upenn
HPAP090	T2D	59	Female	32.23	8.7	1.52	Caucasian	T2D	Upenn
HPAP096	T2D	56	Female	38.7	7.7	1.78	Hispanic	T2D	Upenn
HPAP106	T2D	55	Male	28.12	5.8	5.91	Caucasian	T2D	Upenn
HPAP108	T2D	42	Male	33	10.8	2.24	African American	T2D	Upenn
HPAP109	T2D	59	Female	29.49	7.5	1.44	Hispanic	T2D	Upenn
HPAP111	T2D	63	Male	24.25	6.8	5.02	Caucasian	T2D	Upenn
HPAP120	T2D	63	Female	29.6	7.1	1.7	Hispanic	T2D	Upenn
HPAP126	T2D	50	Female	31.01	6.6	11.16	Hispanic	T2D	Upenn
1. Details for HPAP cohort available at: https://hpap.pmacs.upenn.edu/
2. Donors with a previous T2D diagnosis or HbA1c ≥6.5 were classified as T2D; those without a previous T2D diagnosis but with 5.7 ≤ HbA1c ≤ 6.4 were classified as preT2D; and those without a previous T2D diagnosis and with HbA1c ≤5.6 were classified as ND
3. ND: 12 + preT2D: 7 + T2D : 12
Abbreviations: ND: non-diabetic; preT2D: pre-type 2 diabetes; T2D: type 2 diabetes

## Sheet:  S3
Table S3. Donor characteristics of islet samples in public cohort GSE2211561
Donor	Diabetes status in original study	Age	Sex	BMI	HbA1c	Ethnicity	Cause of death	Classification in our study2	Source
Islet45	ND	50	Female	24.6	5.1	White	Cerebrovascular/stroke	ND	Miami
Islet80	ND	42	Male	25	5.5	AfricanAmerican	Head trauma	ND	Miami
Islet89	PreDiabetic	30	Female	27.1	5.8	Hispanic	Anoxia	preT2D	Miami
Islet37	ND	32	Male	28.5	5.2	White	Head trauma - gunshot wound/suicide	ND	NA
Islet34	ND	40	Male	25.3	5.3	Hispanic	Head trauma	ND	Scharp-Lacy
Islet38	ND	21	Male	27.3	5.4	Hispanic	Head trauma	ND	Scharp-Lacy
Islet42	ND	66	Male	27.2	4.7	White	Cerebrovascular/stroke	ND	Scharp-Lacy
Islet47	ND	53	Female	22.7	4.8	White	Cerebrovascular/stroke	ND	Scharp-Lacy
Islet57	ND	35	Female	33.4	5.4	White	Cerebrovascular/stroke	ND	Scharp-Lacy
Islet73	ND	55	Male	28.4	5.6	White	Cerebrovascular/stroke	ND	Scharp-Lacy
Islet104	ND	48	Male	20.2	5.2	AfricanAmerican	Cerebrovascular/stroke	ND	Scharp-Lacy
Islet107	ND	26	Male	24.2	5.2	Hispanic	Head trauma	ND	Scharp-Lacy
Islet123	ND	60	Female	28.3	4.6	Hispanic	Head trauma	ND	Scharp-Lacy
Islet53	PreDiabetic	62	Male	32	5.8	Hispanic	Cerebrovascular/stroke	preT2D	Scharp-Lacy
Islet55	PreDiabetic	50	Male	32.8	6	Hispanic	Anoxia	preT2D	Scharp-Lacy
Islet62	PreDiabetic	45	Male	32.6	5.8	AfricanAmerican	Anoxia	preT2D	Scharp-Lacy
Islet63	PreDiabetic	49	Male	28.4	5.9	AfricanAmerican	Anoxia	preT2D	Scharp-Lacy
Islet101	PreDiabetic	48	Male	25.7	5.9	White	Anoxia	preT2D	Scharp-Lacy
Islet28	T2D	51	Male	35.6	7.1	Hispanic	Cerebrovascular/stroke	T2D	Scharp-Lacy
Islet30	T2D	52	Female	42.8	6.6	Hispanic	Cerebrovascular/stroke	T2D	Scharp-Lacy
Islet31	T2D	59	Male	27.7	6.5	Hispanic	Cerebrovascular/stroke	T2D	Scharp-Lacy
Islet32	T2D	35	Male	27.7	6.3	White	Cerebrovascular/stroke	T2D	Scharp-Lacy
Islet41	T2D	61	Male	27.4	7.9	AfricanAmerican	NA	T2D	Scharp-Lacy
Islet48	T2D	37	Female	33	13.1	Hispanic	Head trauma	T2D	Scharp-Lacy
Islet60	T2D	58	Male	32.5	6.7	White	Cerebrovascular/stroke	T2D	Scharp-Lacy
Islet91	T2D	53	Male	25.8	6.7	White	Anoxia	T2D	Scharp-Lacy
Islet54	ND	37	Male	24.2	5.5	Hispanic	Head trauma	ND	Southern California IsletCell Resource Center
Islet40	PreDiabetic	53	Female	30	6	Hispanic	Cerebrovascular/stroke	preT2D	Southern California IsletCell Resource Center
Islet58	PreDiabetic	51	Male	26.7	5.7	Hispanic	Anoxia	preT2D	Southern California IsletCell Resource Center
Islet39	T2D	50	Female	35.4	9.9	White	Cerebrovascular/stroke	T2D	Southern California IsletCell Resource Center
Islet128	T2D	60	Male	41.3	7.5	Hispanic	Cerebrovascular/stroke	T2D	southern California IsletCell Resource Center
Islet127	PreDiabetic	60	Male	29.9	5.8	White	Anoxia	preT2D	UPenn
Islet33	T2D	37	Female	38.1	8.2	White	Cerebrovascular/stroke	T2D	UPenn
Islet44	T2D	54	Male	33.7	8	AfricanAmerican	Cerebrovascular/stroke	T2D	UPenn
Islet126	T2D	38	Female	43.9	7	AfricanAmerican	Anoxia	T2D	UPenn
Islet29	ND	54	Male	35.6	5.1	White	Cerebrovascular/stroke	ND	Wisconsin
Islet59	ND	48	Male	38.8	5.4	White	Cerebrovascular/stroke	ND	Wisconsin
Islet61	ND	53	Female	40	5.5	White	Cerebrovascular/stroke	ND	Wisconsin
Islet68	ND	52	Male	29	5.1	White	Head trauma	ND	Wisconsin
Islet50	PreDiabetic	53	Male	33.3	5.7	White	Cerebrovascular/stroke	preT2D	Wisconsin
Islet56	PreDiabetic	52	Female	39.8	6.4	White	Anoxia	preT2D	Wisconsin
Islet52	T2D	34	Female	31.7	7.3	White	Cerebrovascular/stroke	T2D	Wisconsin
1. Details for GSE221156 cohort available at: https://www.ncbi.nlm.nih.gov/geo/query/acc.cgi?acc=GSE221156
2. Donors with a previous T2D diagnosis or HbA1c ≥6.5 were classified as T2D; those without a previous T2D diagnosis but with 5.7 ≤ HbA1c ≤ 6.4 were classified as preT2D; and those without a previous T2D diagnosis and with HbA1c ≤5.6 were classified as ND
3. ND: 17 + preT2D: 11 + T2D : 14
4. Donors with uncertain status were excluded
Abbreviations: ND: non-diabetic; preT2D: pre-type 2 diabetes; T2D: type 2 diabetes

## Sheet: S4
Table S4. Donor characteristics of islet samples in public cohort GSE1959861
Donor	Diabetes status in original study	Age	Sex	BMI	HbA1c	Classification in our study2	Source
HT2	ND	24	Male	24.2	5.6	ND	Prodo Laboratories Inc
HT6	ND	41	Male	23.5	5.2	ND	Prodo Laboratories Inc
HT4	ND	41	Male	35.1	5.8	preT2D	Prodo Laboratories Inc
HT7	ND	43	Female	23.2	5.4	ND	Prodo Laboratories Inc
HT1	ND	45	Male	31.9	5.8	preT2D	Prodo Laboratories Inc
T2D3	T2D	52	Male	24.8	7.6	T2D	Prodo Laboratories Inc
T2D4	T2D	53	Male	25.8	6.7	T2D	Prodo Laboratories Inc
HT5	ND	55	Male	28.5	5.6	ND	Prodo Laboratories Inc
T2D1	T2D	58	Male	32.5	6.7	T2D	Prodo Laboratories Inc
HT3	ND	62	Female	30.7	5.4	ND	Prodo Laboratories Inc
T2D2	T2D	63	Male	31.7	5.9	T2D	Prodo Laboratories Inc
1. Cohort original publication (PMID: 37669939): Single cell multiomic analysis reveals diabetes-associated β-cell heterogeneity driven by HNF1A
2. Donors with a previous T2D diagnosis or HbA1c ≥6.5 were classified as T2D; those without a previous T2D diagnosis but with 5.7 ≤ HbA1c ≤ 6.4 were classified as preT2D; and those without a previous T2D diagnosis and with HbA1c ≤5.6 were classified as ND
3. ND: 5 + preT2D: 2 + T2D : 4
Abbreviations: ND: non-diabetic; preT2D: pre-type 2 diabetes; T2D: type 2 diabetes

## Sheet: S5
Table S5. Donor characteristics of islet samples in public cohort E-MATB-50611
Donor	Diabetes status in original study	Age	Sex	BMI	HbA1c	Classification in our study2	Source
HP1507101	ND	22	Male	32.9	5.4	ND	Prodo Laboratories Inc
HP1504901	ND	23	Male	21.5	5.5	ND	Prodo Laboratories Inc
HP1502401	ND	25	Male	24.7	5.3	ND	Prodo Laboratories Inc
HP1509101	ND	27	Male	31.8	NA	ND	Prodo Laboratories Inc
HP1508501T2D	T2D	37	Female	39.6	7.3	T2D	Prodo Laboratories Inc
AZ	ND	43	Male	30.8	5	ND	Prodo Laboratories Inc
HP1506401	ND	48	Female	35	5.7	preT2D	Prodo Laboratories Inc
HP1525301T2D	T2D	52	Male	34.4	7.7	T2D	Prodo Laboratories Inc
HP1526901T2D	T2D	55	Female	29.8	7.4	T2D	Prodo Laboratories Inc
HP1504101T2D	T2D	57	Male	24	7	T2D	Prodo Laboratories Inc
1. Cohort original publication (PMID: 27667667): Single-Cell Transcriptome Profiling of Human Pancreatic Islets in Health and Type 2 Diabetes
2. Donors with a previous T2D diagnosis or HbA1c ≥6.5 were classified as T2D; those without a previous T2D diagnosis but with 5.7 ≤ HbA1c ≤ 6.4 were classified as preT2D; and those without a previous T2D diagnosis and with HbA1c ≤5.6 were classified as ND
3. ND: 5 + preT2D: 1 + T2D : 4
Abbreviations: ND: non-diabetic; preT2D: pre-type 2 diabetes; T2D: type 2 diabetes

## Sheet: S6
Table S6. Donor characteristics of islet samples in public cohort GSE1142971
Donor	Diabetes status in original study	Age	Sex	BMI	HbA1c	Ethnicity	Cause of death	Classification in our study2	Source
Donor2	ND	23	Male	24.8	5.3	Hispanic	Anoxia	ND	Prodo Laboratories
Donor8	ND	28	Male	30.8	4.9	Caucasian	Stroke	ND	Prodo Laboratories
Donor1	ND	32	Female	24.9	5.3	Caucasian	Anoxia	ND	Prodo Laboratories
Donor6	ND	37	Female	22.9	5.7	Hispanic	Anoxia	preT2D	Prodo Laboratories
Donor7	ND	39	Male	23.6	4.5	Caucasian	Stroke	ND	Prodo Laboratories
Donor11	ND	49	Female	23	5.7	African American	Stroke	preT2D	Prodo Laboratories
Donor5	ND	49	Male	26.5	5.1	Caucasian	Head trauma	ND	Prodo Laboratories
Donor9	ND	49	Male	26.2	5.2	Caucasian	Head trauma	ND	Prodo Laboratories
Donor3	ND	52	Male	30	5.4	Caucasian	Head trauma	ND	Prodo Laboratories
Donor4	ND	52	Male	22	5.6	Caucasian	Stroke	ND	Prodo Laboratories
Donor10	ND	55	Female	23.5	5.1	Caucasian	Head trauma	ND	Prodo Laboratories
Donor12	ND	56	Male	21.2	5.4	Caucasian	Stroke	ND	Prodo Laboratories
1. Cohort original publication (PMID: 29950394): Pseudotime Ordering of Single Human β-Cells Reveals States of Insulin Production and Unfolded Protein Response
2. Donors with a previous T2D diagnosis or HbA1c ≥6.5 were classified as T2D; those without a previous T2D diagnosis but with 5.7 ≤ HbA1c ≤ 6.4 were classified as preT2D; and those without a previous T2D diagnosis and with HbA1c ≤5.6 were classified as ND
3. ND: 10 + preT2D: 2 + T2D : 0
Abbreviations: ND: non-diabetic; preT2D: pre-type 2 diabetes; T2D: type 2 diabetes

## Sheet: S7
Table S7. Characteristics of donors in non-diabetic, pre-diabetes, and type 2 diabetes groups
	ND	preT2D	T2D
n	49	23	34
Age (years, mean ± S.E.M.)	40.6 ± 1.9	48.0 ± 1.7	51.0 ± 1.6
BMI (kg/m2, mean ± S.E.M.)	28.0 ± 0.7	31.5 ± 1.0	32.2 ± 0.9
HbA1c (%, mean ± S.E.M.)	5.2 ± 0.04	5.9 ± 0.04	7.7 ± 0.3
Sex (Female# / Male#)	16 / 33	10 / 13	15 / 19
Abbreviations: ND: non-diabetic; preT2D: pre-type 2 diabetes; T2D: type 2 diabetes; S.E.M.: Standard error of the mean

## Sheet: S8
Table S8. Differentially expressed genes (DEGs) in type 2 diabetes (T2D) vs non-diabetic (ND) groups for beta cells
p_val	avg_log2FC	pct.1	pct.2	p_val_adj	gene
3.46029e-26	4.8781	0.882	0.367	2.01396e-21	TBX2-AS1
4.40469e-24	5.48906	0.853	0.388	2.56361e-19	BARX1
5.76612e-24	-5.55279	0.882	0.837	3.35599e-19	MSS51
1.89421e-22	3.64552	0.882	0.633	1.10247e-17	TBX2
1.40541e-21	2.59437	1	0.98	8.17976e-17	SYT1
3.51418e-18	-4.27159	0.794	0.918	2.04533e-13	ATXN8OS
5.17273e-17	-3.32075	0.941	0.959	3.01063e-12	CLEC2D
5.20264e-17	2.23193	0.941	0.755	3.02804e-12	NHLH2
7.76212e-17	2.10051	1	0.98	4.51771e-12	DKK3
1.49027e-16	1.60115	1	0.918	8.67369e-12	GAD1
1.63275e-16	3.81675	0.824	0.429	9.50292e-12	ELFN1
1.71665e-15	3.37003	0.853	0.735	9.99125e-11	RAMP3
3.30376e-15	1.18441	1	0.98	1.92286e-10	KCNAB2
4.20217e-15	-3.94798	0.706	0.755	2.44575e-10	SLX1A
2.27524e-14	-3.69538	0.765	0.816	1.32424e-09	SERF1A
8.90643e-14	2.81432	0.794	0.735	5.18372e-09	PCOLCE2
6.66658e-13	2.52122	0.882	0.694	3.88008e-08	CAMK4
1.03416e-12	-7.52147	0.176	0.449	6.01902e-08	SLITRK4
2.2327e-12	-1.97955	0.971	0.98	1.29948e-07	ASCL2
3.55636e-12	-3.0433	0.853	0.878	2.06987e-07	U2AF1
4.74997e-12	-2.55959	0.853	0.878	2.76458e-07	SMN2
7.41222e-12	-1.40329	1	1	4.31406e-07	SGK2
1.24669e-11	2.69843	0.765	0.551	7.25601e-07	LINC01117
1.31805e-11	-2.98127	0.941	0.98	7.67129e-07	NACA2
2.70386e-11	1.69346	0.912	0.673	1.5737e-06	BRINP1
3.49867e-11	1.27158	0.941	0.959	2.0363e-06	PHACTR1
3.73822e-11	-1.11991	1	1	2.17572e-06	ARG2
4.33036e-11	-1.86474	0.882	1	2.52036e-06	PLA1A
8.82127e-11	-11.2778	0.147	0.388	5.13416e-06	RPL13AP20
2.7871e-10	2.27306	0.794	0.408	1.62215e-05	ADD2
3.27194e-10	-1.62768	1	0.98	1.90433e-05	EGFL7
3.40964e-10	-1.91671	0.882	1	1.98448e-05	FTCD
3.57965e-10	-1.48408	1	1	2.08343e-05	PPP1R1A
4.80334e-10	2.51604	0.912	0.837	2.79564e-05	FAIM2
4.84072e-10	-5.66605	0.353	0.388	2.8174e-05	CXCL14
6.06943e-10	-1.90761	0.971	0.98	3.53253e-05	KCNJ3
7.37584e-10	2.38613	0.794	0.429	4.29289e-05	PTCHD1
1.00554e-09	1.83954	0.853	0.673	5.85245e-05	NEFL
1.53229e-09	0.79135	0.971	0.98	8.91824e-05	SDK2
1.67905e-09	-12.3274	0.147	0.286	9.77243e-05	SNORA33
2.42793e-09	2.36997	0.853	0.653	0.000141311	HGF
2.79991e-09	2.14586	0.765	0.531	0.000162961	LINC01915
5.1382e-09	1.03493	0.912	0.816	0.000299053	ZDHHC22
6.04411e-09	-3.13771	0.471	0.653	0.000351779	HIST2H4A
6.4591e-09	0.675009	1	1	0.000375933	TSPAN5
6.46098e-09	2.26518	0.941	0.673	0.000376042	ADGRB3
6.90993e-09	1.98947	0.765	0.469	0.000402172	AL391807.1
6.96809e-09	-1.26815	1	0.98	0.000405557	SMIM6
7.16974e-09	0.917984	1	0.98	0.000417293	FSTL4
1.2735e-08	-0.970485	0.971	1	0.0007412	GOLT1A
1.32589e-08	2.25764	0.706	0.592	0.000771697	YPEL4
1.48595e-08	2.77187	0.676	0.265	0.000864852	SIX1
1.64952e-08	0.60619	1	1	0.000960052	MSN
2.06648e-08	1.58349	0.794	0.796	0.00120274	PAX5
2.59075e-08	1.80464	0.765	0.612	0.00150787	GLB1L3
2.65097e-08	1.43606	0.941	0.939	0.00154292	SPARCL1
3.08399e-08	-1.10212	1	1	0.00179494	SMPDL3A
3.23395e-08	-0.947229	1	1	0.00188222	ARF5
3.70789e-08	1.75825	0.941	0.694	0.00215807	LINC01116
4.13698e-08	-1.99788	0.676	0.816	0.00240781	PPIAL4G
5.03555e-08	2.24033	0.853	0.694	0.00293079	TSHR
6.77666e-08	-1.38907	0.971	1	0.00394415	ARL4D
7.74717e-08	-2.04729	0.735	0.898	0.00450901	GABRA2
1.33631e-07	2.24915	0.794	0.531	0.00777759	IRF8
1.51634e-07	-0.963996	1	1	0.00882541	TTR
1.67111e-07	-4.34289	0.324	0.429	0.00972618	DMRTC1
1.82395e-07	-1.98313	0.647	0.816	0.0106157	MOXD1
1.82955e-07	-2.11008	0.941	1	0.0106484	PPFIBP2
1.84832e-07	1.3897	1	0.939	0.0107576	DGKB
1.87459e-07	0.8983	0.882	0.816	0.0109105	PCDHB6
1.88104e-07	-1.35366	0.912	0.939	0.010948	PDZK1
2.05765e-07	0.652085	1	1	0.0119759	LSAMP
2.09051e-07	-1.14832	1	1	0.0121672	MAP1LC3B2
2.1108e-07	-1.24689	0.971	1	0.0122853	NSG1
2.48133e-07	1.39489	0.765	0.531	0.0144418	AC007405.2
2.50456e-07	-8.87394	0.088	0.367	0.0145771	ATP5L2
2.76238e-07	1.88567	0.765	0.592	0.0160776	AC093866.1
2.78535e-07	0.0734771	1	1	0.0162113	OXR1
2.91414e-07	1.46459	0.765	0.592	0.0169609	LINC00237
3.37658e-07	1.19666	0.941	0.796	0.0196524	HSD17B13
3.52424e-07	-0.655375	1	1	0.0205118	CCDC12
3.52904e-07	-1.01806	1	1	0.0205397	ALDH2
3.61056e-07	2.27383	0.853	0.612	0.0210142	RGS6
3.63681e-07	-1.32206	1	1	0.021167	TMED6
3.74647e-07	1.55469	0.882	0.857	0.0218052	ST8SIA1
3.99348e-07	-1.03098	1	1	0.0232428	COA3
4.41079e-07	0.0494215	1	1	0.0256717	MR1
4.46818e-07	-0.982177	1	1	0.0260057	IGFBP7
4.74188e-07	-1.79703	0.971	1	0.0275987	FFAR4
5.00622e-07	-2.55026	0.853	0.918	0.0291372	PCDH20
5.12682e-07	-1.27373	0.912	0.98	0.0298391	HNF1A
5.26599e-07	-0.827649	1	1	0.0306491	SNX7
6.13376e-07	1.27875	0.706	0.551	0.0356997	SCN7A
6.18759e-07	2.38129	0.824	0.714	0.036013	CPXM2
7.19445e-07	0.810967	0.941	0.837	0.0418731	PCDHB7
7.33755e-07	-2.93218	0.353	0.571	0.042706	UPK3B
8.31467e-07	1.61545	0.941	0.878	0.0483931	OPLAH
8.51385e-07	-1.26028	0.912	0.98	0.0495523	DHDH
8.54808e-07	1.88544	0.618	0.469	0.0497515	SATB2-AS1

## Sheet: S9
Table S9. Epsilon specific genes
p_val	avg_log2FC	pct.1	pct.2	p_val_adj	gene	cluster
0	10.1965	0.868	0.043	0	GHRL	cluster3
0	7.5213	0.791	0.025	0	PHGR1	cluster3
0	6.32535	0.769	0.029	0	ASGR1	cluster3
0	6.32288	0.725	0.032	0	VTN	cluster3
0	8.17486	0.604	0.004	0	ANXA13	cluster3
0	6.16708	0.571	0.016	0	TM4SF5	cluster3
0	5.20982	0.451	0.01	0	EYA4	cluster3
0	6.79302	0.308	0.005	0	SUCNR1	cluster3
0	7.4429	0.264	0.002	0	CLRN3	cluster3
0	6.92998	0.264	0.002	0	SRRM4	cluster3
0	7.76276	0.253	0.001	0	UGT2B4	cluster3
1.97388e-271	5.73586	0.352	0.009	1.14884e-266	ELOVL2	cluster3
4.12696e-257	5.79005	0.374	0.01	2.40197e-252	AFF3	cluster3
4.16918e-247	6.05166	0.319	0.008	2.42654e-242	HMGCS2	cluster3
2.02774e-237	5.63837	0.286	0.007	1.18019e-232	BHMT	cluster3
7.51466e-231	6.05543	0.264	0.006	4.37368e-226	LINC02717	cluster3
2.63037e-216	6.06774	0.593	0.031	1.53093e-211	FRZB	cluster3
6.03778e-214	5.53527	0.33	0.01	3.51411e-209	MIR137HG	cluster3
5.76247e-185	4.6034	0.703	0.051	3.35387e-180	LY6H	cluster6
1.19635e-183	5.4994	0.275	0.008	6.96301e-179	CGREF1	cluster3
1.88685e-180	5.34237	0.407	0.017	1.09818e-175	CDHR5	cluster3
7.41137e-162	5.1768	0.462	0.025	4.31356e-157	PROC	cluster3
3.75783e-152	4.00337	0.571	0.04	2.18713e-147	MS4A8	cluster5
6.02651e-150	4.89294	0.593	0.045	3.50755e-145	AC097639.1	cluster3
5.23712e-142	4.363	0.846	0.098	3.04811e-137	SPTSSB	cluster3
2.51777e-140	3.9853	0.758	0.078	1.46539e-135	VSTM2L	cluster3
3.29463e-138	4.37165	0.33	0.015	1.91754e-133	RIPPLY3	cluster5
9.74596e-134	3.60114	0.604	0.05	5.67234e-129	THSD4	cluster4
2.74556e-123	3.97116	0.813	0.103	1.59797e-118	PLAC8	cluster3
6.9133e-114	4.15907	0.44	0.031	4.02368e-109	IL1RAP	cluster3
2.36628e-113	4.36786	0.385	0.024	1.37722e-108	NPSR1-AS1	cluster3
3.22064e-103	3.32966	0.341	0.02	1.87448e-98	PDE1C	cluster1
3.04072e-101	4.22755	0.308	0.017	1.76976e-96	CALB1	cluster5
2.69046e-100	4.67073	0.253	0.012	1.5659e-95	TLR2	cluster2
4.68608e-99	4.93344	0.89	0.175	2.72739e-94	ACSL1	cluster3
1.0812e-97	4.43419	0.516	0.05	6.29277e-93	CDHR3	cluster3
3.6749e-96	4.39401	0.374	0.027	2.13886e-91	CYP4F3	cluster3
1.37266e-95	3.86047	0.429	0.035	7.98917e-91	DOCK8	cluster2
1.68297e-93	3.03755	0.846	0.14	9.79524e-89	ARX	cluster5
1.59405e-88	4.24631	0.769	0.124	9.27766e-84	NNMT	cluster3
9.9088e-87	4.34063	0.868	0.182	5.76712e-82	HEPACAM2	cluster3
4.10684e-82	3.78582	0.264	0.015	2.39026e-77	OLFML3	cluster3
1.73263e-80	3.57174	0.56	0.07	1.00842e-75	ACOT7	cluster3
2.58386e-80	3.78213	0.418	0.039	1.50386e-75	SERPINA10	cluster3
7.87404e-79	3.51295	0.571	0.074	4.58285e-74	AOX1	cluster3
2.52708e-78	3.97282	0.341	0.027	1.47081e-73	AK5	cluster3
2.85936e-73	2.68224	0.857	0.176	1.66421e-68	APOH	cluster6
5.36896e-72	3.06888	0.626	0.095	3.12484e-67	VIL1	cluster3
8.85759e-72	2.83197	0.747	0.135	5.1553e-67	TMEM45B	cluster3
6.9403e-70	3.78737	0.264	0.018	4.03939e-65	FAM162B	cluster3
8.05902e-70	3.62724	0.33	0.028	4.69051e-65	C2orf72	cluster3
3.21984e-67	3.85944	0.297	0.024	1.87401e-62	AMN	cluster3
3.09677e-64	3.7267	0.769	0.171	1.80238e-59	FGF14	cluster3
1.59094e-61	3.25772	0.549	0.084	9.25956e-57	ANK3	cluster3
1.06509e-60	2.43578	0.703	0.135	6.19906e-56	SEMA3E	cluster5
5.69272e-60	3.47645	0.253	0.019	3.31328e-55	CPVL	cluster2
6.30748e-60	3.32235	0.44	0.056	3.67108e-55	TMEM86B	cluster5
2.42125e-58	2.46803	0.714	0.141	1.40922e-53	KCNJ3	cluster6
3.11673e-58	2.57341	0.615	0.11	1.814e-53	DGKH	cluster1
3.19293e-58	2.81263	0.681	0.136	1.85835e-53	DIRAS3	cluster5
1.94998e-56	2.8244	0.626	0.119	1.13493e-51	KANK1	cluster3
2.2116e-56	3.19801	0.703	0.156	1.28719e-51	CDKN2A	cluster3
1.43617e-53	3.29077	0.297	0.028	8.3588e-49	IL13RA2	cluster3
1.57323e-53	3.3607	0.44	0.062	9.15651e-49	PLEKHB1	cluster5
1.78358e-53	2.55832	0.791	0.202	1.03808e-48	SAMD5	cluster6
2.62757e-51	2.99916	0.407	0.055	1.5293e-46	SCN3A	cluster6
8.26781e-51	3.16946	0.462	0.069	4.81203e-46	PTPRT	cluster3
1.55047e-50	3.68136	0.253	0.022	9.02402e-46	MAB21L4	cluster3
1.8148e-50	3.37728	0.341	0.04	1.05625e-45	GRAMD1B	cluster5
4.49255e-50	2.56436	0.978	0.462	2.61475e-45	CMTM8	cluster5
5.16481e-50	3.77258	0.264	0.025	3.00602e-45	FAXDC2	cluster3
1.36949e-49	2.52614	0.582	0.114	7.97071e-45	FBLIM1	cluster4
3.65828e-49	3.21253	0.736	0.203	2.12919e-44	TRNP1	cluster3
1.81162e-48	2.92011	0.407	0.057	1.0544e-43	MLPH	cluster3
1.95526e-48	3.48078	0.286	0.029	1.138e-43	NSG2	cluster5
2.58529e-48	2.6134	0.769	0.215	1.50469e-43	PROX1	cluster6
3.21113e-47	2.15391	0.714	0.172	1.86894e-42	HES4	cluster1
4.7569e-47	2.11387	0.527	0.096	2.76861e-42	SPON2	cluster1
6.64492e-46	3.20604	0.341	0.043	3.86747e-41	FGFR4	cluster3
3.83978e-45	2.4139	0.67	0.167	2.23483e-40	ETV1	cluster5
1.11446e-44	2.99522	0.714	0.201	6.48637e-40	LINC00261	cluster3
5.49664e-44	2.18013	0.901	0.333	3.19916e-39	PCSK1	cluster6
5.65673e-44	2.89167	0.945	0.435	3.29233e-39	SERPINA1	cluster4
1.2634e-43	2.17353	0.945	0.375	7.35324e-39	TM4SF4	cluster6
9.89518e-42	3.0158	0.451	0.08	5.75919e-37	NPHP4	cluster6
1.10451e-41	1.69697	0.89	0.276	6.42844e-37	F10	cluster6
2.1598e-41	2.08946	0.615	0.136	1.25705e-36	DEFB1	cluster4
7.92694e-41	2.42727	0.681	0.192	4.61364e-36	RAP1GAP	cluster5
2.65421e-40	1.83887	0.89	0.305	1.5448e-35	CALY	cluster5
7.69808e-40	2.3707	0.429	0.074	4.48044e-35	PROS1	cluster1
1.0847e-39	3.15406	0.637	0.17	6.31319e-35	SEZ6L	cluster3
2.18617e-39	2.88393	0.385	0.061	1.2724e-34	BAMBI	cluster4
2.23298e-39	2.44188	0.725	0.213	1.29964e-34	PDLIM4	cluster3
1.45183e-38	3.07455	0.407	0.071	8.44993e-34	MDFIC	cluster2
1.79065e-38	2.76345	0.407	0.071	1.04219e-33	PRKCD	cluster3
2.73903e-38	3.09331	0.385	0.064	1.59417e-33	LINC01637	cluster5
4.5314e-38	2.29034	0.637	0.173	2.63736e-33	RAB17	cluster6
4.73075e-38	2.24638	0.527	0.113	2.75339e-33	GRASP	cluster1
4.7735e-38	2.68439	0.516	0.111	2.77827e-33	JSRP1	cluster5
1.35136e-37	2.76263	0.319	0.044	7.86519e-33	COL9A2	cluster3
2.29779e-37	3.23132	0.297	0.039	1.33736e-32	DPP10	cluster6
2.32118e-37	2.38274	0.593	0.154	1.35097e-32	NIPSNAP1	cluster3
2.67642e-37	1.85097	0.736	0.212	1.55773e-32	KCTD12	cluster2
7.49329e-37	2.06287	0.484	0.099	4.36125e-32	ABCC9	cluster5
1.17512e-36	2.74488	0.264	0.032	6.83943e-32	VNN1	cluster4
1.67591e-36	2.55621	0.297	0.04	9.75415e-32	A4GALT	cluster1
6.85412e-36	1.92985	0.802	0.288	3.98924e-31	PTPRF	cluster4
7.68384e-36	2.04382	0.857	0.346	4.47215e-31	BCAM	cluster6
9.90607e-36	1.97816	0.681	0.205	5.76553e-31	ADD3	cluster1
1.28383e-35	1.80139	0.945	0.419	7.47213e-31	TMEM176A	cluster6
1.3393e-35	2.14674	0.67	0.2	7.795e-31	CACNA2D1	cluster5
1.90256e-35	1.83612	0.725	0.213	1.10733e-30	SMOC1	cluster6
2.53968e-35	2.25022	0.648	0.184	1.47814e-30	CXXC4	cluster5
3.30964e-35	2.02343	0.802	0.285	1.92628e-30	FXYD3	cluster6
4.29596e-35	2.19904	0.901	0.471	2.50033e-30	ZKSCAN1	cluster6
4.51253e-35	2.16676	0.615	0.164	2.62638e-30	RNASE4	cluster3
2.06014e-34	1.898	0.956	0.582	1.19904e-29	DSP	cluster6
2.43101e-34	2.61157	0.582	0.149	1.4149e-29	AGT	cluster3
7.18034e-34	1.62125	0.978	0.475	4.1791e-29	TMEM176B	cluster6
1.69306e-33	2.56834	0.538	0.136	9.85393e-29	DENND11	cluster3
7.42931e-32	1.77265	0.945	0.502	4.32401e-27	ITM2C	cluster5
8.68038e-32	2.12501	0.407	0.079	5.05215e-27	CPM	cluster2
1.43876e-31	1.74155	0.516	0.122	8.37386e-27	SLC38A1	cluster4
1.5788e-31	2.42949	0.407	0.081	9.1889e-27	C19orf81	cluster6
3.60963e-31	1.68499	0.868	0.369	2.10088e-26	PKIB	cluster5
4.00462e-31	2.43426	0.462	0.107	2.33077e-26	BPHL	cluster3
1.58348e-30	2.85749	0.275	0.04	9.21616e-26	ADAMTS18	cluster3
2.59027e-29	1.68748	0.879	0.39	1.50759e-24	ENPP2	cluster6
2.7016e-29	2.12263	0.857	0.429	1.57239e-24	SPINK1	cluster4
3.71393e-29	2.79798	0.418	0.095	2.16158e-24	TBC1D24	cluster3
5.39521e-29	1.72834	0.868	0.405	3.14012e-24	SORBS2	cluster4
1.07112e-28	1.92354	0.615	0.19	6.23411e-24	MAPK8IP2	cluster5
2.14866e-28	1.88547	0.703	0.259	1.25056e-23	STXBP6	cluster3
2.35239e-28	2.89169	0.253	0.037	1.36914e-23	DEGS2	cluster3
3.14307e-28	2.4154	0.33	0.059	1.82933e-23	ARRB1	cluster1
3.40889e-28	1.85705	0.593	0.181	1.98404e-23	CLEC11A	cluster3
5.4251e-28	1.92916	0.659	0.219	3.15752e-23	A1CF	cluster6
6.88861e-28	2.21943	0.56	0.168	4.00931e-23	CRY2	cluster3
7.96033e-28	2.28858	0.549	0.164	4.63307e-23	SLC12A5	cluster6
8.30654e-28	2.06095	0.527	0.149	4.83458e-23	TP53INP1	cluster3
1.38814e-27	1.86347	0.912	0.536	8.07923e-23	MEIS2	cluster5
1.52081e-27	1.77946	0.758	0.302	8.85144e-23	NUDT4	cluster6
1.81309e-27	2.26419	0.505	0.139	1.05526e-22	GK5	cluster3
2.06264e-27	2.4538	0.319	0.058	1.2005e-22	PRG4	cluster5
2.06787e-27	2.46016	0.33	0.061	1.20354e-22	TMEM74B	cluster6
2.29958e-27	2.23959	0.462	0.116	1.3384e-22	INPP4B	cluster4
2.35415e-27	2.37704	0.396	0.088	1.37016e-22	HSPA2	cluster3
2.71738e-27	2.35052	0.451	0.112	1.58157e-22	ETNK2	cluster3
3.75729e-27	2.82908	0.385	0.086	2.18682e-22	WNK2	cluster4
3.86993e-27	1.74358	0.802	0.352	2.25238e-22	TENT5A	cluster6
5.837e-27	2.84319	0.593	0.196	3.39725e-22	AQP3	cluster5
9.58231e-27	2.08194	0.538	0.157	5.57709e-22	ATF7IP2	cluster4
1.29168e-26	2.26148	0.462	0.118	7.51785e-22	TEX2	cluster3
1.69877e-26	3.27973	0.341	0.069	9.88718e-22	DPYD	cluster2
1.7482e-26	1.85585	0.615	0.213	1.01749e-21	KIF13B	cluster4
2.1222e-26	1.56117	0.846	0.436	1.23517e-21	LGALS3BP	cluster5
2.12263e-26	1.56204	0.901	0.472	1.23541e-21	SNHG14	cluster6
3.56866e-26	1.86427	0.462	0.12	2.07703e-21	EPB41L2	cluster1
5.46317e-26	3.21213	0.275	0.047	3.17968e-21	FAHD2B	cluster3
7.05768e-26	2.55048	0.363	0.076	4.10771e-21	DSCAML1	cluster6
7.66292e-26	1.78227	0.67	0.245	4.45997e-21	CEP126	cluster5
9.46454e-26	1.82104	0.604	0.199	5.50855e-21	GFOD2	cluster6
9.61853e-26	2.05184	0.659	0.242	5.59817e-21	NAGLU	cluster3
1.02465e-25	2.98954	0.363	0.077	5.96369e-21	ANKS1B	cluster3
1.13604e-25	3.06085	0.275	0.048	6.61197e-21	TTN	cluster3
1.76904e-25	1.64534	0.736	0.307	1.02961e-20	SLC38A10	cluster6
2.02718e-25	3.16371	0.308	0.06	1.17986e-20	NAT8L	cluster3
2.69436e-25	2.48034	0.319	0.061	1.56817e-20	ADGRG2	cluster3
3.97481e-25	2.25204	0.374	0.083	2.31342e-20	SOX9	cluster4
8.22553e-25	2.04519	0.505	0.148	4.78742e-20	FKBP1B	cluster6
1.20887e-24	2.06458	0.396	0.092	7.03587e-20	CACNA1H	cluster5
1.43811e-24	2.67384	0.33	0.066	8.3701e-20	MBOAT4	cluster6
1.46097e-24	1.8351	0.659	0.242	8.50316e-20	NFIA	cluster1
3.82423e-24	2.0858	0.495	0.15	2.22578e-19	RNF2	cluster3
4.34085e-24	2.77968	0.253	0.043	2.52646e-19	BOC	cluster3
5.53153e-24	2.49203	0.363	0.081	3.21946e-19	UCP2	cluster2
7.27971e-24	2.2463	0.275	0.049	4.23694e-19	MAPK4	cluster6
7.83658e-24	1.9062	0.396	0.094	4.56104e-19	FAM20C	cluster2
8.28865e-24	2.84449	0.286	0.054	4.82416e-19	RMST	cluster6
1.05275e-23	2.41327	0.429	0.115	6.12721e-19	NAAA	cluster2
1.19592e-23	1.92943	0.582	0.197	6.96048e-19	RIMBP2	cluster6
1.28804e-23	1.54723	0.758	0.342	7.49668e-19	GNS	cluster2
1.29529e-23	1.80795	0.604	0.212	7.53884e-19	PLS1	cluster6
1.78935e-23	1.91692	0.363	0.081	1.04144e-18	45354	cluster1
1.88144e-23	2.14472	0.473	0.134	1.09504e-18	MSRB1	cluster3
2.00863e-23	1.56134	0.978	0.632	1.16906e-18	FXYD2	cluster5
2.12398e-23	2.72537	0.363	0.084	1.2362e-18	RAPGEF4	cluster1
3.64842e-23	1.6183	0.67	0.261	2.12345e-18	SSTR2	cluster6
2.9314e-22	1.87686	0.615	0.239	1.70613e-17	CDCP1	cluster4
6.35882e-22	1.65571	0.615	0.242	3.70096e-17	FAM174B	cluster5
7.1077e-22	2.37543	0.385	0.099	4.13682e-17	SVOP	cluster5
1.0406e-21	1.64459	0.659	0.265	6.0565e-17	FURIN	cluster1
1.32537e-21	2.1935	0.462	0.132	7.71394e-17	SNTG1	cluster6
1.6039e-21	2.03119	0.462	0.138	9.33503e-17	EFNA1	cluster1
1.97338e-21	2.14143	0.462	0.145	1.14855e-16	ENPP1	cluster6
3.53955e-21	2.25293	0.385	0.1	2.06009e-16	HNF4A	cluster6
4.36558e-21	1.55237	0.681	0.297	2.54086e-16	SYNJ2	cluster4
4.714e-21	1.57664	0.582	0.215	2.74364e-16	EMP2	cluster1
4.969e-21	2.65351	0.363	0.091	2.89206e-16	LDLRAD4	cluster3
6.89889e-21	1.93708	0.549	0.177	4.01529e-16	GPC6	cluster6
7.61854e-21	1.59628	0.714	0.317	4.43415e-16	TFF3	cluster3
7.84151e-21	2.40265	0.286	0.06	4.56392e-16	GNAL	cluster3
9.13581e-21	1.6333	0.527	0.18	5.31722e-16	PGPEP1	cluster3
9.79286e-21	2.03769	0.352	0.085	5.69964e-16	MYRF	cluster4
9.81246e-21	2.27327	0.308	0.068	5.71105e-16	CGN	cluster4
1.12909e-20	1.84945	0.516	0.173	6.57154e-16	SNCA	cluster2
1.16795e-20	2.26449	0.462	0.148	6.79773e-16	PDE8B	cluster3
1.17398e-20	1.56926	0.418	0.113	6.83279e-16	ANG	cluster4
1.57209e-20	1.63455	0.615	0.243	9.14989e-16	NEURL1	cluster5
1.63638e-20	1.75311	0.352	0.086	9.52407e-16	AMOTL1	cluster1
1.64413e-20	1.98912	0.407	0.112	9.56914e-16	HOMER1	cluster6
1.95536e-20	1.55397	0.648	0.26	1.13806e-15	RTN1	cluster6
2.48944e-20	1.57671	0.527	0.173	1.4489e-15	NEDD9	cluster1
4.11769e-20	1.88435	0.451	0.137	2.39658e-15	VWA5B2	cluster5
4.76732e-20	1.56293	0.747	0.384	2.77467e-15	SMPD1	cluster5
5.49789e-20	1.83959	0.505	0.167	3.19988e-15	CTNND2	cluster4
5.68774e-20	2.6029	0.33	0.078	3.31038e-15	AZGP1	cluster4
6.37214e-20	2.43767	0.308	0.07	3.70871e-15	KCNH6	cluster5
7.06217e-20	1.93326	0.385	0.107	4.11032e-15	CYP27A1	cluster2
7.14572e-20	2.14547	0.341	0.084	4.15895e-15	ERBB3	cluster4
7.77564e-20	1.89311	0.549	0.21	4.52558e-15	ICA1L	cluster6
2.09931e-19	1.61472	0.736	0.386	1.22184e-14	VEGFB	cluster2
2.11537e-19	1.51463	0.505	0.169	1.23119e-14	N4BP2	cluster6
3.55318e-19	1.94024	0.429	0.132	2.06802e-14	MLLT3	cluster4
4.66407e-19	2.2222	0.418	0.131	2.71458e-14	FAM83F	cluster6
5.51823e-19	2.71597	0.253	0.052	3.21172e-14	EGR3	cluster5
9.33645e-19	2.14839	0.264	0.055	5.434e-14	BHMT2	cluster3
1.09094e-18	1.91569	0.396	0.113	6.34946e-14	WEE1	cluster4
1.11643e-18	2.16727	0.418	0.129	6.49785e-14	LRP5	cluster5
1.16343e-18	1.9093	0.747	0.38	6.77139e-14	PEG10	cluster5
1.42344e-18	1.75903	0.33	0.082	8.28471e-14	PYCARD	cluster2
1.58537e-18	2.03118	0.418	0.125	9.22718e-14	CITED4	cluster4
1.87419e-18	2.0677	0.451	0.149	1.09082e-13	HPN	cluster6
2.65405e-18	1.74535	0.396	0.114	1.54471e-13	PDPR	cluster1
3.1981e-18	1.9228	0.275	0.06	1.86136e-13	CARD10	cluster1
3.59892e-18	2.27762	0.33	0.085	2.09464e-13	ADCY1	cluster3
4.00412e-18	1.6369	0.604	0.254	2.33048e-13	TMED8	cluster6
4.16026e-18	2.09224	0.264	0.057	2.42135e-13	CEACAM1	cluster6
6.23441e-18	2.11557	0.429	0.136	3.62855e-13	GAS2	cluster6
6.42071e-18	1.54236	0.571	0.234	3.73698e-13	LTBP3	cluster5
7.06862e-18	1.69815	0.341	0.09	4.11408e-13	FGD6	cluster1
7.46902e-18	1.59007	0.407	0.121	4.34712e-13	KCNJ8	cluster5
8.75812e-18	1.79956	0.363	0.1	5.0974e-13	PDE3A	cluster4
9.84463e-18	1.72862	0.571	0.24	5.72977e-13	PLXNB2	cluster5
2.30472e-17	2.00749	0.341	0.092	1.34139e-12	NDST1	cluster1
2.58072e-17	2.349	0.33	0.086	1.50203e-12	CHRM3	cluster4
2.92368e-17	1.57799	0.538	0.206	1.70164e-12	UNC80	cluster6
3.82387e-17	2.36403	0.341	0.096	2.22557e-12	PCBP4	cluster3
4.10891e-17	1.73841	0.516	0.201	2.39147e-12	AC005261.1	cluster6
4.51712e-17	1.97333	0.385	0.115	2.62905e-12	FRMD4B	cluster2
7.3246e-17	1.80068	0.527	0.213	4.26306e-12	FOXP4	cluster6
8.11033e-17	2.34305	0.286	0.071	4.72037e-12	GP1BB	cluster5
1.11792e-16	2.01529	0.374	0.113	6.50651e-12	BTBD8	cluster6
1.18213e-16	2.161	0.297	0.075	6.88025e-12	NPW	cluster5
2.01384e-16	1.56482	0.582	0.253	1.1721e-11	CRTC3	cluster1
3.41091e-16	2.49039	0.286	0.073	1.98522e-11	PPP2R2C	cluster3
4.00678e-16	2.41017	0.286	0.071	2.33203e-11	GCNT2	cluster3
7.71986e-16	2.22723	0.297	0.078	4.49311e-11	LINC02197	cluster6
9.94239e-16	2.01928	0.286	0.073	5.78667e-11	NUDT19	cluster3
1.04931e-15	1.55326	0.374	0.112	6.1072e-11	RBMS1	cluster1
1.41841e-15	1.69692	0.429	0.15	8.25543e-11	CDK10	cluster6
1.42219e-15	1.80833	0.308	0.082	8.27744e-11	CDH10	cluster6
1.49409e-15	1.5959	0.352	0.102	8.6959e-11	ANK2	cluster6
1.51916e-15	2.26111	0.308	0.084	8.84181e-11	AL133325.3	cluster5
1.80693e-15	2.04522	0.495	0.203	1.05167e-10	KCNH2	cluster5
3.65353e-15	1.74806	0.462	0.179	2.12643e-10	CAMK2N2	cluster6
7.44592e-15	1.98549	0.319	0.092	4.33367e-10	PDE9A	cluster6
7.49687e-15	2.0013	0.473	0.189	4.36333e-10	GBA	cluster2
7.52327e-15	1.67252	0.418	0.145	4.3787e-10	PTK7	cluster3
7.80929e-15	1.94515	0.253	0.061	4.54516e-10	WNT2B	cluster1
1.15613e-14	1.69829	0.374	0.122	6.72894e-10	FAM169A	cluster6
2.12526e-14	2.34005	0.297	0.081	1.23694e-09	PDZK1	cluster3
2.19879e-14	1.58596	0.385	0.131	1.27974e-09	PNPO	cluster3
2.442e-14	1.85154	0.319	0.094	1.42129e-09	PXMP2	cluster4
2.71281e-14	1.55427	0.582	0.283	1.57891e-09	SPTAN1	cluster1
4.02256e-14	1.71479	0.286	0.078	2.34121e-09	USP31	cluster1
5.58696e-14	1.74025	0.396	0.14	3.25172e-09	GPRASP1	cluster5
6.40456e-14	1.67936	0.495	0.212	3.72758e-09	MLYCD	cluster6
6.63678e-14	1.66142	0.484	0.206	3.86274e-09	TRAPPC6A	cluster3
6.9718e-14	1.66168	0.484	0.196	4.05773e-09	COG5	cluster1
7.24533e-14	1.6559	0.484	0.205	4.21693e-09	CDK5R2	cluster5
7.6044e-14	1.73686	0.363	0.119	4.42591e-09	ADGRL1	cluster6
8.01429e-14	1.96113	0.275	0.075	4.66448e-09	NBEAL2	cluster4
8.33083e-14	1.70265	0.495	0.211	4.84871e-09	LINC00623	cluster5
8.70331e-14	1.77327	0.264	0.068	5.0655e-09	IGFBPL1	cluster6
9.87842e-14	1.93018	0.308	0.092	5.74944e-09	ANGEL1	cluster3
1.6319e-13	1.77611	0.363	0.124	9.49797e-09	ZBED1	cluster1
1.64714e-13	1.62186	0.374	0.13	9.58666e-09	FYCO1	cluster3
1.82178e-13	2.22169	0.33	0.106	1.06031e-08	FUT8	cluster3
2.38136e-13	1.65558	0.473	0.192	1.386e-08	OCLN	cluster4
2.86157e-13	2.09405	0.297	0.088	1.66549e-08	PLXNB1	cluster5
3.28639e-13	1.55561	0.505	0.229	1.91275e-08	SLC17A5	cluster2
3.46833e-13	1.61131	0.396	0.143	2.01864e-08	BRI3BP	cluster2
3.7173e-13	1.98002	0.473	0.2	2.16354e-08	NAV2	cluster1
4.03599e-13	1.5442	0.527	0.237	2.34903e-08	PI4KA	cluster3
4.6667e-13	1.55748	0.44	0.173	2.71611e-08	OBSL1	cluster5
5.16691e-13	1.73783	0.396	0.148	3.00724e-08	BAIAP2	cluster3
5.39665e-13	1.53756	0.451	0.182	3.14096e-08	ST3GAL6	cluster1
5.50844e-13	1.51229	0.396	0.145	3.20602e-08	CPT1A	cluster1
5.69677e-13	2.04067	0.363	0.127	3.31563e-08	MYT1L	cluster6
5.73654e-13	1.69942	0.341	0.112	3.33878e-08	CAMSAP3	cluster6
6.5997e-13	1.62947	0.396	0.149	3.84116e-08	OCRL	cluster6
6.78782e-13	1.87952	0.462	0.187	3.95065e-08	TOX	cluster6
8.56529e-13	1.61681	0.451	0.177	4.98517e-08	LRMDA	cluster2
9.2414e-13	1.71473	0.253	0.068	5.37868e-08	MICALL2	cluster1
9.33198e-13	3.21389	0.275	0.08	5.4314e-08	NRG1	cluster3
1.0626e-12	1.50342	0.319	0.099	6.18453e-08	HLA-F	cluster1
1.93544e-12	1.80675	0.297	0.09	1.12646e-07	XKR4	cluster6
3.12889e-12	1.61857	0.374	0.134	1.82108e-07	GNAZ	cluster6
3.38948e-12	1.55297	0.308	0.096	1.97274e-07	CLCN5	cluster6
3.88037e-12	1.79839	0.297	0.093	2.25845e-07	KLF16	cluster3
4.14405e-12	1.55096	0.352	0.124	2.41192e-07	PLEKHG3	cluster4
4.29087e-12	1.74441	0.44	0.189	2.49737e-07	GRK3	cluster2
4.67537e-12	1.546	0.341	0.118	2.72116e-07	NIPA1	cluster6
5.12062e-12	1.58709	0.385	0.147	2.9803e-07	PDXP	cluster6
5.66256e-12	1.70701	0.363	0.132	3.29572e-07	FOSB	cluster2
8.59318e-12	1.82111	0.341	0.122	5.0014e-07	SLC16A12	cluster5
1.05152e-11	2.04641	0.286	0.092	6.12006e-07	GPR27	cluster5
1.09592e-11	1.62459	0.253	0.072	6.3785e-07	TOR1B	cluster1
1.30489e-11	1.5616	0.418	0.177	7.5947e-07	CXADR	cluster4
1.37371e-11	1.53469	0.396	0.156	7.99528e-07	GAREM1	cluster4
1.42684e-11	1.61941	0.319	0.105	8.30452e-07	SLC44A3	cluster4
1.69873e-11	1.7485	0.352	0.128	9.88695e-07	HNF1A-AS1	cluster6
2.36548e-11	1.85449	0.352	0.133	1.37676e-06	CNNM3	cluster6
2.61645e-11	1.8442	0.275	0.085	1.52283e-06	PLAAT4	cluster2
3.9661e-11	1.89021	0.253	0.076	2.30835e-06	TMEM131L	cluster4
4.98465e-11	1.80506	0.33	0.121	2.90116e-06	CACNA2D2	cluster5
4.98628e-11	1.60229	0.33	0.116	2.90212e-06	PPFIA3	cluster6
4.98921e-11	1.85659	0.264	0.083	2.90382e-06	DEPTOR	cluster5
6.20089e-11	1.87014	0.264	0.083	3.60904e-06	FAAH	cluster6
1.15598e-10	1.60167	0.451	0.206	6.72804e-06	TMED6	cluster5
1.15764e-10	1.96321	0.275	0.091	6.73768e-06	SOWAHA	cluster6
1.33586e-10	1.54541	0.308	0.108	7.77495e-06	MTMR4	cluster3
2.38277e-10	1.70778	0.33	0.123	1.38682e-05	HGD	cluster5
2.82103e-10	1.63178	0.253	0.079	1.6419e-05	PLAG1	cluster3
3.65737e-10	1.65228	0.33	0.126	2.12866e-05	BAIAP3	cluster5
3.85908e-10	1.83005	0.264	0.087	2.24606e-05	TTC38	cluster3
3.96113e-10	1.83988	0.407	0.182	2.30546e-05	HIVEP3	cluster6
4.48976e-10	1.63806	0.297	0.105	2.61313e-05	SRRM3	cluster6
4.75568e-10	1.68636	0.264	0.086	2.7679e-05	FZD5	cluster4
5.15855e-10	1.81363	0.286	0.101	3.00238e-05	GDAP1L1	cluster6
6.43836e-10	1.64497	0.374	0.156	3.74725e-05	CHKB	cluster3
6.6499e-10	1.8092	0.286	0.102	3.87038e-05	FBXL16	cluster5
7.73775e-10	1.56192	0.341	0.135	4.50353e-05	GIGYF1	cluster1
8.48655e-10	1.5375	0.253	0.08	4.93934e-05	SSTR1	cluster5
8.87433e-10	1.54292	0.297	0.108	5.16504e-05	GIPR	cluster5
8.97123e-10	1.57819	0.396	0.178	5.22143e-05	MAPK3	cluster1
9.94513e-10	1.53344	0.363	0.154	5.78827e-05	GPD2	cluster2
9.97748e-10	1.53276	0.341	0.133	5.80709e-05	ITGB8	cluster4
1.0281e-09	1.565	0.319	0.119	5.98373e-05	LHFPL4	cluster6
1.20154e-09	1.8022	0.253	0.083	6.99321e-05	FFAR4	cluster5
1.32168e-09	1.57256	0.319	0.119	7.69245e-05	NALCN	cluster6
1.35635e-09	1.6482	0.286	0.102	7.89421e-05	FAM117A	cluster5
2.19303e-09	1.95877	0.253	0.083	0.000127639	PRICKLE2	cluster6
2.25937e-09	1.54702	0.264	0.09	0.0001315	PRKAR1B	cluster5
2.27438e-09	1.6798	0.33	0.134	0.000132374	MCOLN3	cluster6
2.44156e-09	1.59815	0.33	0.129	0.000142104	ARNT2	cluster6
2.60146e-09	1.69083	0.264	0.091	0.00015141	CTPS2	cluster3
3.9773e-09	1.52121	0.374	0.166	0.000231487	DDHD1	cluster2
4.66751e-09	1.83623	0.264	0.092	0.000271659	AATK	cluster5
5.04671e-09	1.68365	0.253	0.087	0.000293729	ABCB10	cluster3
5.1049e-09	1.52976	0.308	0.12	0.000297116	SNTA1	cluster3
5.74177e-09	1.53665	0.297	0.114	0.000334183	REC8	cluster6
6.39201e-09	1.67628	0.275	0.098	0.000372028	B4GALT6	cluster6
7.05109e-09	1.83867	0.33	0.137	0.000410388	SPTB	cluster6
1.71106e-08	2.62351	0.308	0.126	0.00099587	NPAS3	cluster6
1.79528e-08	2.60985	0.253	0.092	0.00104489	SLC8A1	cluster2
2.05999e-08	1.53248	0.352	0.154	0.00119895	JAKMIP2	cluster2
2.22307e-08	1.52729	0.374	0.169	0.00129387	FAM131C	cluster6
2.23417e-08	1.50364	0.275	0.105	0.00130033	PI4K2B	cluster3
2.6203e-08	1.52197	0.429	0.218	0.00152507	TESC	cluster4
2.75005e-08	1.63692	0.308	0.123	0.00160058	TOX3	cluster6
3.08758e-08	1.62559	0.253	0.091	0.00179703	ABLIM2	cluster6
3.15564e-08	1.73288	0.264	0.098	0.00183665	DIPK1B	cluster5
3.91854e-08	1.60521	0.44	0.22	0.00228067	CACNA1C	cluster6
4.37827e-08	1.72691	0.352	0.152	0.00254824	TUBB2B	cluster5
5.22966e-08	1.91216	0.286	0.117	0.00304376	TPCN1	cluster2
6.02788e-08	1.56733	0.286	0.114	0.00350835	MMD	cluster2
9.32356e-08	1.57012	0.253	0.096	0.0054265	KIAA1211L	cluster6
1.17352e-07	1.59576	0.275	0.11	0.00683011	DOP1B	cluster2
1.33364e-07	1.93266	0.264	0.106	0.00776206	LINC01725	cluster6
1.57441e-07	1.55506	0.374	0.18	0.0091634	SHROOM3	cluster4

## Sheet: S10
Table S10. Donor characteristics of islet samples in public cohort GSE2000441
Donor	Diabetes status in original study	Age	Sex	BMI	HbA1c	Ethnicity	Cause of death	Classification in our study2	Source
A0019	Non-diabetic	61	Male	27	5.6	Caucasian	Head trauma/GSW	ND	City of Hope National Medical Center
A0033	Non-diabetic	45	Female	38	5.3	Caucasian	COD CVA	ND	City of Hope National Medical Center
A0027	Non-diabetic	59	Male	27.2	5.1	Caucasian	CVA	ND	City of Hope National Medical Center
C0026	Non-diabetic	20	Male	35.8	4.6	Hispanic/Latino	Head trauma	ND	City of Hope National Medical Center
C0027	Non-diabetic	24	Male	23.9	5	White	Anoxia	ND	University of Pennsylvania
C0025	Non-diabetic	51	Male	32.8	4.9	White	Cardiac arrest s/p choking	ND	University of Wisconsin
A0028	Pre-T2D	64	Male	34.6	5.8	Caucasian	Head trauma	preT2D	City of Hope National Medical Center
A0029	Pre-T2D	63	Female	28.22	5.7	Hispanic	Anoxia following CVA	preT2D	City of Hope National Medical Center
A0030	Pre-T2D	49	Male	34.1	6.1	Hispanic	DCD following CVA	preT2D	City of Hope National Medical Center
A0021	Pre-T2D	61	Female	26.6	5.7	Black or African American	Anoxia	preT2D	City of Hope National Medical Center
A0011	Pre-T2D	NA	Female	31.5	5.7	Caucasian	Anoxia	preT2D	City of Hope National Medical Center
C0013	Pre-T2D	57	Female	27.5	5.9	White	Anoxia	preT2D	Scharp-Lacy Research Institute
C0014	Pre-T2D	33	Male	30.8	5.7	Black or African American	Head trauma	preT2D	Scharp-Lacy Research Institute
A0024	T2D	59	Male	36.7	6.8	White	DCD after CVA	T2D	City of Hope National Medical Center
A0031	T2D	45	Male	36.4	6.6	Caucasian	CVA/stroke	T2D	City of Hope National Medical Center
C0019	T2D	54	Male	23.6	5.8	Hispanic Latino	Cerebrovascular/stroke	T2D	City of Hope National Medical Center
C0021	T2D	66	Female	29.8	6.5	White	Cerebrovascular/stroke	T2D	Scharp-Lacy Research Institute
C0024	T2D	66	Female	29.1	7.2	Hispanic Latino	Cerebrovascular/stroke	T2D	Scharp-Lacy Research Institute
1. Cohort original publication (PMID: 37231096): Integrating genetics with single-cell multiomic measurements across disease states identifies mechanisms of beta cell dysfunction in type 2 diabetes
2. Donors with a previous T2D diagnosis or HbA1c ≥6.5 were classified as T2D; those without a previous T2D diagnosis but with 5.7 ≤ HbA1c ≤ 6.4 were classified as preT2D; and those without a previous T2D diagnosis and with HbA1c ≤5.6 were classified as ND
3. ND: 6 + preT2D: 7 + T2D : 5
Abbreviations: ND: non-diabetic; preT2D: pre-type 2 diabetes; T2D: type 2 diabetes

[truncated: 7 more sheets: S11, S12, S13, S14, S15, S16, S17]
